# Supplementary material for: Green Synthesis of Silver Nanoparticles Using Randia aculeata L. Cell Culture Extracts, Characterization, and Evaluation of Antibacterial and Antiproliferative Activity
Source: Nanomaterials (Basel). 2022 Nov 25;12(23):4184. doi: 10.3390/nano12234184 (PMC9736092; doi:10.3390/nano12234184)
Supplement: Supplementary file 1 [file nanomaterials-12-04184-s001.zip]

Archive with 1 entries (1 files):
- nanomaterials-2008578-supplementary.pdf
